# Supplementary material for: Incidence of eye problems in children aged 3–6 years during and after the COVID-19 pandemic
Source: Front Med (Lausanne). 2026 Jan 12;12:1620391. doi: 10.3389/fmed.2025.1620391 (PMC12833392; doi:10.3389/fmed.2025.1620391)
Supplement: Supplementary file 1 [file Table_1.xlsx]

## Sheet: Raw data
Supplementary Material: Raw Data
Year	Myopia	Hyperopia	Astigmatism	Anisometropia	Eye problems
2022	No	No	No	No	No
2022	No	No	No	No	No
2022	No	No	No	No	No
2022	No	No	No	No	No
2022	No	No	No	No	No
2022	No	No	No	No	No
2022	No	No	No	No	No
2022	No	No	No	No	No
2022	No	No	Yes	Yes	Yes
2022	No	No	Yes	No	Yes
2022	No	No	No	No	No
2022	No	No	No	No	No
2022	No	No	No	No	No
2022	No	No	No	No	No
2022	No	No	No	No	No
2022	No	No	No	No	No
2022	No	No	Yes	Yes	Yes
2022	No	No	No	No	No
2022	No	No	Yes	Yes	Yes
2022	No	No	No	No	No
2022	No	No	No	No	No
2022	No	No	No	No	No
2022	No	No	No	No	No
2022	No	No	No	No	No
2022	No	No	No	No	No
2022	No	No	No	No	No
2022	No	No	No	No	No
2022	No	No	No	No	No
2022	No	No	No	No	No
2022	No	No	No	No	No
2022	No	No	No	No	No
2022	No	No	No	No	No
2022	No	No	No	No	No
2022	No	No	Yes	No	Yes
2022	No	No	No	No	No
2022	No	No	No	No	No
2022	No	No	No	No	No
2022	No	No	No	No	No
2022	No	No	No	No	No
2022	No	No	No	No	No
2022	No	No	No	No	No
2022	No	No	No	No	No
2022	No	No	No	No	No
2022	No	No	No	No	No
2022	No	No	No	No	No
2022	No	No	No	No	No
2022	No	No	No	No	No
2022	No	No	No	No	No
2022	No	No	No	No	No
2022	No	No	No	No	No
2022	No	No	No	No	No
2022	No	No	No	No	No
2022	No	No	No	No	No
2022	No	No	No	No	No
2022	No	No	No	No	No
2022	No	No	No	No	No
2022	No	No	No	No	No
2022	No	No	No	No	No
2022	No	No	No	No	No
2022	No	No	No	No	No
2022	No	No	No	No	No
2022	No	No	No	No	No
2022	No	No	No	No	No
2022	No	No	Yes	No	Yes
2022	No	No	No	No	No
2022	No	No	No	No	No
2022	No	No	No	No	No
2022	No	No	No	No	No
2022	No	No	No	No	No
2022	No	No	No	No	No
2022	No	No	No	No	No
2022	No	No	Yes	No	Yes
2022	No	No	No	No	No
2022	No	No	No	No	No
2022	No	No	No	No	No
2022	No	No	No	No	No
2022	No	No	No	No	No
2022	No	No	No	No	No
2022	No	No	No	No	No
2022	No	No	No	No	No
2022	No	No	No	No	No
2022	No	No	No	No	No
2022	No	No	No	No	No
2022	No	No	No	No	No
2022	No	No	Yes	No	Yes
2022	No	No	No	No	No
2022	No	No	No	No	No
2022	No	No	No	No	No
2022	No	No	No	No	No
2022	No	No	No	No	No
2022	No	No	No	No	No
2022	No	No	No	No	No
2022	No	No	No	No	No
2022	No	No	No	No	No
2022	No	No	No	No	No
2022	No	No	No	No	No
2022	No	No	Yes	Yes	Yes
2022	No	No	No	No	No
2022	No	No	No	No	No
2022	No	No	No	No	No
2022	No	No	No	No	No
2022	No	No	No	No	No
2022	No	No	No	No	No
2022	No	No	No	No	No
2022	No	No	Yes	Yes	Yes
2022	No	No	No	No	No
2022	No	No	No	No	No
2022	No	No	No	No	No
2022	No	No	No	No	No
2022	No	No	No	No	No
2022	No	No	No	No	No
2022	No	No	No	No	No
2022	No	No	No	No	No
2022	No	No	Yes	Yes	Yes
2022	No	No	No	No	No
2022	No	No	Yes	No	Yes
2022	No	No	No	No	No
2022	No	No	No	No	No
2022	No	No	No	No	No
2022	No	No	No	No	No
2022	No	No	No	No	No
2022	No	Yes	No	Yes	Yes
2022	No	No	No	No	No
2022	No	No	Yes	Yes	Yes
2022	No	No	No	No	No
2022	No	No	No	No	No
2022	No	No	No	No	No
2022	No	No	No	No	No
2022	No	No	No	No	No
2022	No	No	No	No	No
2022	No	No	No	No	No
2022	No	No	No	No	No
2022	No	No	No	No	No
2022	No	No	No	No	No
2022	No	No	No	No	No
2022	No	No	No	No	No
2022	No	No	No	No	No
2022	No	No	No	No	No
2022	No	No	No	No	No
2022	No	No	No	No	No
2022	No	No	No	No	No
2022	No	No	No	No	No
2022	No	No	No	No	No
2022	No	No	No	No	No
2022	No	No	No	No	No
2022	No	No	No	No	No
2022	No	No	No	No	No
2022	No	No	No	No	No
2022	No	No	Yes	No	Yes
2022	No	No	No	No	No
2022	No	No	No	No	No
2022	No	No	No	No	No
2022	No	No	No	No	No
2022	No	No	No	No	No
2022	No	No	No	No	No
2022	No	No	No	No	No
2022	No	No	No	No	No
2022	No	No	No	No	No
2022	No	No	No	No	No
2022	No	No	No	No	No
2022	No	No	No	No	No
2022	No	No	No	No	No
2022	No	No	No	No	No
2022	No	No	No	No	No
2022	No	No	No	No	No
2022	No	No	No	No	No
2022	No	No	No	No	No
2022	No	No	No	No	No
2022	No	No	No	No	No
2022	No	No	No	No	No
2022	No	No	Yes	No	Yes
2022	No	No	No	No	No
2022	No	No	No	No	No
2022	No	No	No	No	No
2022	No	No	No	No	No
2022	No	No	Yes	No	Yes
2022	No	No	No	No	No
2022	No	No	No	No	No
2022	No	No	No	No	No
2022	No	No	No	No	No
2022	No	No	No	No	No
2022	No	No	No	No	No
2022	No	No	No	No	No
2022	No	No	No	No	No
2022	No	No	No	No	No
2022	No	No	No	No	No
2022	No	No	No	No	No
2022	No	No	No	No	No
2022	No	No	No	No	No
2022	No	No	No	No	No
2022	No	No	No	No	No
2022	No	No	No	No	No
2022	No	No	Yes	No	Yes
2022	No	No	No	No	No
2022	No	No	No	No	No
2022	No	No	No	No	No
2022	No	No	No	No	No
2022	No	No	No	No	No
2022	No	No	No	No	No
2022	No	No	No	No	No
2022	No	No	Yes	Yes	Yes
2022	No	No	No	No	No
2022	No	No	No	No	No
2022	No	No	No	No	No
2022	No	No	No	No	No
2022	No	No	Yes	No	Yes
2022	No	No	No	No	No
2022	No	No	Yes	No	Yes
2022	No	No	No	No	No
2022	No	No	No	No	No
2022	No	No	No	No	No
2022	No	No	No	No	No
2022	No	No	No	No	No
2022	No	No	No	No	No
2022	No	No	No	No	No
2022	No	No	No	No	No
2022	No	No	No	No	No
2022	No	No	No	No	No
2022	Yes	No	No	No	Yes
2022	No	No	No	No	No
2022	No	No	No	No	No
2022	No	No	No	No	No
2022	No	No	No	No	No
2022	No	No	No	No	No
2022	No	No	No	No	No
2022	No	No	No	No	No
2022	No	No	No	No	No
2022	No	No	No	No	No
2022	No	No	No	No	No
2022	No	No	No	No	No
2022	No	No	Yes	Yes	Yes
2022	No	No	No	No	No
2022	No	No	No	No	No
2022	No	No	No	No	No
2022	No	No	No	No	No
2022	No	No	No	No	No
2022	Yes	No	Yes	No	Yes
2022	No	No	No	No	No
2022	No	No	No	No	No
2022	No	No	No	No	No
2022	No	No	No	No	No
2022	No	No	No	No	No
2022	No	No	No	No	No
2022	No	No	No	No	No
2022	No	No	No	No	No
2022	No	No	Yes	No	Yes
2022	No	No	Yes	No	Yes
2022	No	No	No	No	No
2022	No	No	No	No	No
2022	No	No	Yes	No	Yes
2022	No	No	No	No	No
2022	No	No	Yes	Yes	Yes
2022	No	No	No	No	No
2022	No	No	No	No	No
2022	No	No	No	No	No
2022	No	No	No	No	No
2022	No	No	No	No	No
2022	No	No	No	No	No
2022	No	No	No	No	No
2022	No	No	No	No	No
2022	No	No	Yes	No	Yes
2022	No	No	No	No	No
2022	No	No	No	No	No
2022	No	No	No	No	No
2022	No	No	No	No	No
2022	No	No	No	No	No
2022	No	No	No	No	No
2022	No	No	Yes	No	Yes
2022	No	No	No	No	No
2022	No	No	No	No	No
2022	No	No	No	No	No
2022	No	No	No	No	No
2022	No	No	No	No	No
2022	No	No	No	No	No
2022	No	No	No	No	No
2022	No	No	No	No	No
2022	No	No	No	No	No
2022	No	No	No	No	No
2022	No	No	No	No	No
2022	No	No	No	No	No
2022	No	No	No	No	No
2022	No	No	No	No	No
2022	No	No	No	No	No
2022	No	No	No	No	No
2022	No	No	No	No	No
2022	No	No	No	No	No
2022	No	No	No	No	No
2022	No	No	No	No	No
2022	No	No	No	No	No
2022	No	No	No	No	No
2022	No	No	Yes	No	Yes
2022	No	No	No	No	No
2022	No	No	No	No	No
2022	No	No	No	No	No
2022	No	No	Yes	No	Yes
2022	No	No	Yes	Yes	Yes
2022	No	No	No	No	No
2022	No	No	No	No	No
2022	No	No	No	No	No
2022	No	No	No	No	No
2022	No	No	No	No	No
2022	No	No	No	No	No
2022	No	No	No	No	No
2022	No	No	No	No	No
2022	No	No	Yes	No	Yes
2022	No	No	No	No	No
2022	No	No	No	No	No
2022	No	No	No	No	No
2022	No	No	No	No	No
2022	No	No	No	No	No
2022	No	No	No	No	No
2022	No	No	No	No	No
2022	No	No	Yes	No	Yes
2022	No	No	No	No	No
2022	No	No	No	No	No
2022	No	No	No	No	No
2022	No	No	No	No	No
2022	No	No	Yes	Yes	Yes
2022	No	No	Yes	Yes	Yes
2022	No	No	No	No	No
2022	No	No	No	No	No
2022	No	No	No	No	No
2022	No	No	No	No	No
2022	No	No	No	No	No
2022	No	No	Yes	No	Yes
2022	No	No	No	No	No
2022	No	No	No	No	No
2022	No	No	No	No	No
2022	No	No	No	No	No
2022	No	No	No	No	No
2022	No	No	No	No	No
2022	No	No	No	No	No
2022	No	No	No	No	No
2022	No	No	No	No	No
2022	No	No	No	No	No
2022	No	No	Yes	No	Yes
2022	No	No	No	No	No
2022	No	No	No	No	No
2022	No	No	No	No	No
2022	No	No	No	No	No
2022	No	No	No	No	No
2022	No	No	No	No	No
2022	No	No	No	No	No
2022	No	No	No	No	No
2022	No	No	No	No	No
2022	No	No	No	No	No
2022	No	No	No	No	No
2022	No	No	No	No	No
2022	No	No	No	No	No
2022	No	No	No	No	No
2022	No	No	No	No	No
2022	No	No	No	No	No
2022	No	No	No	No	No
2022	No	No	No	No	No
2022	No	No	No	No	No
2022	No	No	No	No	No
2022	No	No	No	No	No
2022	No	No	No	No	No
2022	No	No	No	No	No
2022	No	No	No	No	No
2022	No	No	No	No	No
2022	No	No	No	No	No
2022	No	No	No	No	No
2022	No	No	No	No	No
2022	No	No	No	No	No
2022	No	No	No	No	No
2022	No	No	No	No	No
2022	No	No	No	No	No
2022	No	No	No	No	No
2022	No	No	No	No	No
2022	No	No	No	No	No
2022	No	No	No	No	No
2022	No	No	No	No	No
2022	No	No	No	No	No
2022	No	No	No	No	No
2022	No	No	No	No	No
2022	No	No	No	No	No
2022	No	No	No	No	No
2022	No	No	No	No	No
2022	No	No	No	No	No
2022	No	No	No	No	No
2022	No	No	No	No	No
2022	No	No	No	No	No
2022	No	No	Yes	No	Yes
2022	No	No	No	No	No
2022	No	No	No	No	No
2022	No	No	No	No	No
2022	No	No	No	No	No
2022	No	No	No	No	No
2022	No	No	No	No	No
2022	No	No	No	No	No
2022	No	No	No	No	No
2022	No	No	No	No	No
2022	No	No	No	No	No
2022	No	No	No	No	No
2022	No	No	No	No	No
2022	No	No	No	No	No
2022	No	No	No	No	No
2022	No	No	Yes	No	Yes
2022	No	No	No	No	No
2022	No	No	No	No	No
2022	No	No	No	No	No
2022	No	No	No	No	No
2022	No	No	No	No	No
2022	No	No	No	No	No
2022	No	No	No	No	No
2022	No	No	No	No	No
2022	No	No	No	No	No
2022	No	No	No	No	No
2022	No	No	No	No	No
2022	No	No	No	No	No
2022	No	No	Yes	Yes	Yes
2022	No	No	No	No	No
2022	No	No	No	No	No
2022	No	No	No	No	No
2022	No	No	No	No	No
2022	No	No	No	No	No
2022	No	No	Yes	Yes	Yes
2022	No	No	No	No	No
2022	No	No	No	No	No
2022	No	No	No	No	No
2022	Yes	No	No	No	Yes
2022	No	No	No	No	No
2022	No	No	Yes	No	Yes
2022	No	No	No	No	No
2022	No	No	No	No	No
2022	No	No	No	No	No
2022	No	No	No	No	No
2022	No	No	No	No	No
2022	No	No	No	No	No
2022	No	No	Yes	No	Yes
2022	No	No	No	No	No
2022	No	Yes	No	Yes	Yes
2022	No	No	No	No	No
2022	No	No	Yes	Yes	Yes
2022	No	No	No	No	No
2022	No	No	No	No	No
2022	No	No	No	No	No
2022	No	No	No	No	No
2022	No	No	No	No	No
2022	No	No	No	No	No
2022	No	No	No	No	No
2022	No	No	No	No	No
2022	No	Yes	No	No	Yes
2022	No	No	No	No	No
2022	No	No	Yes	No	Yes
2022	No	No	No	No	No
2022	No	No	No	No	No
2022	No	No	No	No	No
2022	No	No	No	No	No
2022	No	No	No	No	No
2022	No	No	No	No	No
2022	No	No	Yes	Yes	Yes
2022	No	No	Yes	Yes	Yes
2022	No	No	No	No	No
2022	No	No	No	No	No
2022	No	No	No	No	No
2022	No	No	No	No	No
2022	No	No	No	No	No
2022	No	No	No	No	No
2022	Yes	No	Yes	No	Yes
2022	No	No	No	No	No
2022	No	No	No	No	No
2022	No	No	No	No	No
2022	No	No	No	No	No
2022	No	No	No	No	No
2022	No	No	No	No	No
2022	No	No	No	No	No
2022	No	No	No	No	No
2022	No	No	No	No	No
2022	No	No	No	No	No
2022	No	No	No	No	No
2022	No	No	No	No	No
2022	No	No	No	No	No
2022	No	No	No	No	No
2022	No	No	No	No	No
2022	No	No	No	No	No
2022	No	No	No	No	No
2022	No	No	No	No	No
2022	No	No	No	No	No
2022	No	No	Yes	No	Yes
2022	No	No	No	No	No
2022	No	No	No	No	No
2022	No	No	No	No	No
2022	No	No	No	No	No
2022	No	No	No	No	No
2022	No	No	No	No	No
2022	No	No	No	No	No
2022	No	No	No	No	No
2022	No	No	No	No	No
2022	No	No	No	No	No
2022	No	No	No	No	No
2022	No	No	No	No	No
2022	No	No	No	No	No
2022	No	No	No	No	No
2022	No	No	No	No	No
2022	No	No	No	No	No
2022	No	No	No	No	No
2022	No	No	No	No	No
2022	No	No	No	No	No
2022	No	No	Yes	Yes	Yes
2022	No	No	No	No	No
2022	No	No	No	No	No
2022	No	No	No	No	No
2022	No	No	No	No	No
2022	No	No	No	No	No
2022	No	No	No	No	No
2022	No	No	Yes	No	Yes
2022	No	No	No	No	No
2022	No	No	No	No	No
2022	No	No	No	No	No
2022	No	No	No	No	No
2022	No	No	No	No	No
2022	No	No	No	No	No
2022	No	No	No	No	No
2022	No	No	No	No	No
2022	No	No	No	No	No
2022	No	No	No	No	No
2022	No	No	No	No	No
2022	No	No	No	No	No
2022	No	No	No	No	No
2022	No	No	No	No	No
2022	No	No	No	No	No
2022	No	No	No	No	No
2022	No	No	No	No	No
2022	No	No	No	No	No
2022	No	No	Yes	No	Yes
2022	No	No	No	No	No
2022	No	No	No	No	No
2022	No	No	No	No	No
2022	No	No	No	No	No
2022	No	No	No	No	No
2022	No	No	No	No	No
2022	No	No	No	No	No
2022	No	No	No	No	No
2022	No	No	No	No	No
2022	No	No	No	No	No
2022	No	No	No	No	No
2022	No	No	No	No	No
2022	No	No	Yes	Yes	Yes
2022	No	No	No	No	No
2022	No	No	No	No	No
2022	No	No	No	No	No
2022	No	No	Yes	Yes	Yes
2022	No	No	No	No	No
2022	No	No	No	No	No
2022	No	No	No	No	No
2022	No	No	No	No	No
2022	No	No	No	No	No
2022	No	No	No	No	No
2022	No	No	No	No	No
2022	No	No	Yes	Yes	Yes
2022	No	No	Yes	No	Yes
2022	No	No	No	No	No
2022	No	No	No	No	No
2022	No	No	No	No	No
2022	No	No	No	No	No
2022	No	No	No	No	No
2022	No	No	No	No	No
2022	No	No	No	No	No
2022	No	No	No	No	No
2022	No	No	No	No	No
2022	No	No	No	No	No
2022	No	No	No	No	No
2022	No	No	No	No	No
2022	No	No	No	No	No
2022	No	No	No	No	No
2022	No	No	No	No	No
2022	No	No	No	No	No
2022	No	No	No	No	No
2022	No	No	No	No	No
2022	No	No	No	No	No
2022	No	No	No	No	No
2022	No	No	No	No	No
2022	No	No	No	No	No
2022	Yes	No	Yes	Yes	Yes
2022	No	No	No	No	No
2022	No	No	Yes	Yes	Yes
2022	Yes	No	No	Yes	Yes
2022	No	No	No	No	No
2022	No	No	No	No	No
2022	No	No	No	No	No
2022	No	No	No	No	No
2022	No	No	No	No	No
2022	No	No	No	No	No
2022	No	No	Yes	No	Yes
2022	No	No	Yes	Yes	Yes
2022	No	No	No	No	No
2022	No	No	Yes	Yes	Yes
2022	No	No	No	No	No
2022	No	No	No	No	No
2022	No	No	No	No	No
2022	No	No	No	No	No
2022	No	No	No	No	No
2022	No	No	No	No	No
2022	No	No	No	No	No
2022	No	No	No	No	No
2022	No	No	No	No	No
2022	No	No	No	No	No
2022	No	No	No	No	No
2022	No	No	No	No	No
2022	No	No	No	No	No
2022	No	No	No	No	No
2022	No	No	No	No	No
2022	No	No	No	No	No
2022	No	No	No	No	No
2022	No	No	No	No	No
2022	No	No	No	No	No
2022	No	No	No	No	No
2022	No	No	No	No	No
2022	No	No	Yes	No	Yes
2022	No	No	No	No	No
2022	No	No	No	No	No
2022	No	No	No	No	No
2022	No	No	No	No	No
2022	No	No	No	No	No
2022	No	No	Yes	No	Yes
2022	No	No	No	No	No
2022	No	No	No	No	No
2022	No	No	No	No	No
2022	No	No	No	No	No
2022	No	No	No	No	No
2022	No	No	No	No	No
2022	No	No	No	No	No
2022	No	No	No	No	No
2022	No	No	No	No	No
2022	No	No	No	No	No
2022	No	No	No	No	No
2022	No	No	No	No	No
2022	No	No	No	No	No
2022	No	No	No	No	No
2022	No	No	No	No	No
2022	No	No	No	No	No
2022	No	No	No	No	No
2022	No	Yes	Yes	Yes	Yes
2022	No	No	No	No	No
2022	No	No	No	No	No
2022	No	No	No	No	No
2022	No	No	No	No	No
2022	No	No	No	No	No
2022	No	No	No	No	No
2022	No	No	No	No	No
2022	No	No	No	No	No
2022	No	No	No	No	No
2022	No	No	No	No	No
2022	No	No	No	No	No
2022	No	No	No	No	No
2022	No	No	No	No	No
2022	No	No	No	No	No
2022	No	No	No	No	No
2022	No	No	No	No	No
2022	No	No	No	No	No
2022	No	No	No	No	No
2022	No	No	No	No	No
2022	No	No	No	No	No
2022	No	No	No	No	No
2022	No	No	No	No	No
2022	No	No	No	No	No
2022	No	No	No	No	No
2022	No	No	No	No	No
2022	No	No	No	No	No
2022	No	No	No	No	No
2022	No	No	No	No	No
2022	No	No	No	No	No
2022	No	No	No	No	No
2022	No	No	No	No	No
2022	No	No	No	No	No
2022	No	No	No	No	No
2022	No	No	No	No	No
2022	No	No	No	No	No
2022	No	No	No	No	No
2022	No	No	Yes	Yes	Yes
2022	No	No	No	No	No
2022	No	No	No	No	No
2022	No	No	No	No	No
2022	No	No	No	No	No
2022	No	No	No	No	No
2022	No	No	No	No	No
2022	No	No	No	No	No
2022	No	No	No	No	No
2022	No	No	Yes	No	Yes
2022	No	No	No	No	No
2022	No	No	Yes	No	Yes
2022	No	No	No	No	No
2022	No	No	No	No	No
2022	No	No	Yes	No	Yes
2022	No	No	Yes	No	Yes
2022	No	No	No	No	No
2022	No	No	Yes	No	Yes
2022	No	No	No	No	No
2022	No	No	No	No	No
2022	No	No	No	No	No
2022	No	No	No	No	No
2022	No	No	No	No	No
2022	No	No	No	No	No
2022	No	No	No	No	No
2022	No	No	No	No	No
2022	No	No	No	No	No
2022	No	No	No	No	No
2022	No	No	No	No	No
2022	No	No	No	No	No
2022	No	No	No	No	No
2022	No	No	No	No	No
2022	No	No	No	No	No
2022	No	No	No	No	No
2022	No	No	No	No	No
2022	No	No	No	No	No
2022	No	No	No	No	No
2022	No	No	No	No	No
2022	No	No	No	No	No
2022	No	No	No	No	No
2022	No	No	No	No	No
2022	No	No	No	No	No
2022	No	No	No	No	No
2022	No	No	No	No	No
2022	No	No	No	No	No
2022	No	No	No	No	No
2022	No	No	No	No	No
2022	No	No	No	No	No
2022	No	No	No	No	No
2022	No	No	No	No	No
2022	No	No	No	No	No
2022	No	No	No	No	No
2022	No	No	No	No	No
2022	No	No	No	No	No
2022	No	No	No	No	No
2022	No	No	No	No	No
2022	No	No	No	No	No
2022	No	No	No	No	No
2022	No	No	No	No	No
2022	No	No	No	No	No
2022	No	No	No	No	No
2022	No	No	No	No	No
2022	No	No	No	No	No
2022	No	No	No	No	No
2022	No	No	No	No	No
2022	No	No	No	No	No
2022	No	No	No	No	No
2022	No	No	No	No	No
2022	No	No	No	No	No
2022	No	No	No	No	No
2022	No	No	No	No	No
2022	No	No	No	No	No
2022	No	No	No	No	No
2022	No	No	No	No	No
2022	No	No	No	No	No
2022	No	No	No	No	No
2022	No	No	No	No	No
2022	No	No	No	No	No
2022	No	No	No	No	No
2022	No	No	No	No	No
2022	No	No	No	No	No
2022	No	No	Yes	Yes	Yes
2022	No	No	No	No	No
2022	No	No	No	No	No
2022	No	No	No	No	No
2022	No	No	No	No	No
2022	No	No	No	No	No
2022	No	No	No	No	No
2022	No	No	No	No	No
2022	No	No	No	No	No
2022	No	No	No	No	No
2022	No	No	No	No	No
2022	No	No	No	No	No
2022	No	No	No	No	No
2022	No	No	No	No	No
2022	No	No	No	No	No
2022	No	No	No	No	No
2022	No	No	No	No	No
2022	No	No	No	No	No
2022	No	No	Yes	No	Yes
2022	No	No	No	No	No
2022	No	No	No	No	No
2022	No	No	No	No	No
2022	No	No	No	No	No
2022	No	No	Yes	No	Yes
2022	No	No	No	No	No
2022	No	No	No	No	No
2022	No	No	No	No	No
2022	No	No	No	No	No
2022	No	No	Yes	No	Yes
2022	No	No	No	No	No
2022	No	No	Yes	No	Yes
2022	No	No	No	No	No
2022	No	No	Yes	No	Yes
2022	No	No	No	No	No
2022	No	No	No	No	No
2022	No	No	No	No	No
2022	No	No	No	No	No
2022	No	No	No	No	No
2022	No	No	Yes	Yes	Yes
2022	No	No	No	No	No
2022	No	No	No	No	No
2022	No	No	No	No	No
2022	No	No	No	No	No
2022	No	No	No	No	No
2022	No	No	No	No	No
2022	No	No	No	No	No
2022	No	No	No	No	No
2022	No	No	No	No	No
2022	No	No	No	No	No
2022	No	No	No	No	No
2022	No	No	No	No	No
2022	No	No	No	No	No
2022	No	No	No	No	No
2022	No	No	No	No	No
2022	No	No	No	No	No
2022	No	No	No	No	No
2022	No	No	No	No	No
2022	No	No	No	No	No
2022	No	No	Yes	No	Yes
2022	No	No	No	No	No
2022	No	No	No	No	No
2022	No	No	No	No	No
2022	No	No	Yes	Yes	Yes
2022	No	No	No	No	No
2022	No	No	No	No	No
2022	No	Yes	Yes	No	Yes
2022	No	No	No	No	No
2022	No	No	No	No	No
2022	No	No	No	No	No
2022	No	No	No	No	No
2022	No	No	No	No	No
2022	No	No	No	No	No
2022	No	No	No	No	No
2022	No	No	No	No	No
2022	No	No	No	No	No
2022	No	No	No	No	No
2022	No	No	No	No	No
2022	No	No	No	No	No
2022	No	No	Yes	No	Yes
2022	No	No	Yes	Yes	Yes
2022	No	No	No	No	No
2022	No	No	No	No	No
2022	No	No	No	No	No
2022	No	No	No	No	No
2022	No	Yes	Yes	No	Yes
2022	No	No	No	No	No
2022	No	No	No	No	No
2022	No	No	No	No	No
2022	No	No	No	No	No
2022	No	No	No	No	No
2022	No	No	No	No	No
2022	No	No	No	No	No
2022	No	No	No	No	No
2022	No	No	No	No	No
2022	No	No	No	No	No
2022	No	No	No	No	No
2022	No	No	Yes	No	Yes
2022	No	No	Yes	No	Yes
2022	No	No	No	No	No
2022	No	No	No	No	No
2022	No	No	No	No	No
2022	No	No	No	No	No
2022	No	No	No	No	No
2022	No	No	No	No	No
2022	No	No	No	No	No
2022	No	Yes	No	No	Yes
2022	No	No	No	No	No
2022	No	No	No	No	No
2022	No	No	No	No	No
2022	No	No	No	No	No
2022	No	No	No	No	No
2022	No	No	No	No	No
2022	No	No	Yes	No	Yes
2022	No	No	Yes	No	Yes
2022	No	No	Yes	Yes	Yes
2022	No	No	No	No	No
2022	No	No	No	No	No
2022	No	No	No	No	No
2022	No	No	No	No	No
2022	No	No	No	No	No
2022	No	No	No	No	No
2022	No	No	No	No	No
2022	No	No	No	No	No
2022	No	No	No	No	No
2022	No	No	Yes	No	Yes
2022	No	No	No	No	No
2022	No	No	Yes	No	Yes
2022	No	No	No	No	No
2022	No	No	No	No	No
2022	No	No	No	No	No
2022	No	No	No	No	No
2022	No	No	No	No	No
2022	No	No	No	No	No
2022	No	No	No	No	No
2022	No	No	Yes	Yes	Yes
2022	No	No	No	No	No
2022	No	No	No	No	No
2022	No	No	No	No	No
2022	No	No	No	No	No
2022	Yes	No	No	Yes	Yes
2022	No	No	No	No	No
2022	No	No	No	No	No
2022	No	No	No	No	No
2022	No	No	No	No	No
2022	No	No	No	No	No
2022	Yes	No	Yes	No	Yes
2022	No	No	No	No	No
2022	No	No	No	No	No
2022	No	No	No	No	No
2022	No	No	No	No	No
2022	No	No	No	No	No
2022	No	No	No	No	No
2022	No	No	No	No	No
2022	No	No	No	No	No
2022	No	No	No	No	No
2022	No	No	No	No	No
2022	No	No	No	No	No
2022	No	No	No	No	No
2022	No	No	No	No	No
2022	No	No	No	No	No
2022	No	No	No	No	No
2022	No	No	Yes	No	Yes
2022	No	No	No	No	No
2022	No	No	No	No	No
2022	No	No	No	No	No
2022	No	No	No	No	No
2022	No	No	No	No	No
2022	No	No	No	No	No
2022	No	No	No	No	No
2022	No	No	No	No	No
2022	No	No	No	No	No
2022	No	No	No	No	No
2022	No	No	No	No	No
2022	No	No	No	No	No
2022	No	No	No	No	No
2022	No	No	No	No	No
2022	No	No	Yes	No	Yes
2022	No	No	No	No	No
2022	No	No	No	No	No
2022	No	No	No	No	No
2022	No	No	Yes	No	Yes
2022	No	No	No	No	No
2022	No	No	Yes	No	Yes
2022	No	No	No	No	No
2022	No	No	No	No	No
2022	No	No	No	No	No
2022	No	No	No	No	No
2022	No	No	No	No	No
2022	No	No	No	No	No
2022	No	No	No	No	No
2022	No	No	No	No	No
2022	No	No	No	No	No
2022	No	No	No	No	No
2022	No	No	No	No	No
2022	No	No	No	No	No
2022	No	No	No	No	No
2022	No	No	Yes	Yes	Yes
2022	No	No	No	No	No
2022	No	No	No	No	No
2022	No	No	No	No	No
2022	No	No	No	No	No
2022	No	No	No	No	No
2022	No	No	No	No	No
2022	No	No	No	No	No
2022	No	No	No	No	No
2022	No	No	No	No	No
2022	No	No	No	No	No
2022	No	No	No	No	No
2022	No	No	Yes	No	Yes
2022	No	No	Yes	No	Yes
2022	No	No	No	No	No
2022	No	No	Yes	Yes	Yes
2022	No	No	No	No	No
2022	No	No	Yes	No	Yes
2022	No	No	No	No	No
2022	No	No	No	No	No
2022	No	No	No	No	No
2022	No	No	No	No	No
2022	No	No	No	No	No
2022	No	No	No	No	No
2022	No	No	No	No	No
2022	No	No	No	No	No
2022	No	No	No	No	No
2022	No	No	No	No	No
2022	No	No	No	No	No
2022	No	No	No	No	No
2022	No	No	No	No	No
2022	No	No	No	No	No
2022	No	No	No	No	No
2022	No	No	No	No	No
2022	No	No	No	No	No
2022	No	No	No	No	No
2022	No	No	No	No	No
2022	No	No	No	No	No
2022	No	No	No	No	No
2022	No	No	Yes	No	Yes
2022	No	No	No	No	No
2022	No	No	No	No	No
2022	No	No	Yes	No	Yes
2022	No	No	No	No	No
2022	No	No	No	No	No
2022	No	No	No	No	No
2022	No	No	No	No	No
2022	No	No	No	No	No
2022	No	No	No	No	No
2022	No	No	No	No	No
2022	No	No	No	No	No
2022	No	No	Yes	Yes	Yes
2022	No	No	No	No	No
2022	No	No	No	No	No
2022	No	No	No	No	No
2022	No	No	No	No	No
2022	No	No	No	No	No
2022	No	No	No	No	No
2022	No	No	No	No	No
2022	No	No	No	No	No
2022	No	No	Yes	No	Yes
2022	No	No	No	No	No
2022	No	No	No	No	No
2022	No	No	No	No	No
2022	No	No	Yes	No	Yes
2022	No	No	No	No	No
2022	No	No	No	No	No
2022	No	No	No	No	No
2022	No	No	No	No	No
2022	No	No	No	No	No
2022	No	No	No	No	No
2022	No	No	No	No	No
2022	No	No	No	No	No
2022	No	No	No	No	No
2022	No	No	No	No	No
2022	No	No	Yes	Yes	Yes
2022	No	No	No	No	No
2022	No	No	No	No	No
2022	No	No	No	No	No
2022	No	No	No	No	No
2022	No	No	No	No	No
2022	No	No	No	No	No
2022	No	No	No	No	No
2022	No	No	Yes	No	Yes
2022	No	No	No	No	No
2022	Yes	No	Yes	Yes	Yes
2022	No	No	No	No	No
2022	No	No	No	No	No
2022	No	No	No	No	No
2022	No	No	No	No	No
2022	No	No	No	No	No
2022	No	No	No	No	No
2022	No	No	No	No	No
2022	No	No	Yes	No	Yes
2022	No	No	No	No	No
2022	No	No	No	No	No
2022	No	No	No	No	No
2022	No	No	Yes	No	Yes
2022	No	No	No	No	No
2022	No	No	No	No	No
2022	No	No	No	No	No
2022	No	No	No	No	No
2022	No	No	No	No	No
2022	No	No	No	No	No
2022	No	No	No	No	No
2022	No	No	No	No	No
2022	No	No	No	No	No
2022	No	No	No	No	No
2022	No	No	No	No	No
2022	No	No	No	No	No
2022	No	No	No	No	No
2022	No	No	No	No	No
2022	No	No	No	No	No
2022	No	No	No	No	No
2022	No	No	No	No	No
2022	No	No	No	No	No
2022	No	No	No	No	No
2022	No	No	No	No	No
2022	No	No	No	No	No
2022	No	No	No	No	No
2022	No	No	No	No	No
2022	No	No	No	No	No
2022	No	No	No	No	No
2022	No	No	No	No	No
2022	No	No	No	No	No
2022	No	No	No	No	No
2022	No	No	No	No	No
2022	No	No	No	No	No
2022	No	No	No	No	No
2022	No	No	No	No	No
2022	No	No	No	No	No
2022	No	No	No	No	No
2022	No	No	No	No	No
2022	No	No	No	No	No
2022	No	No	No	No	No
2022	No	No	Yes	No	Yes
2022	No	No	No	No	No
2022	No	No	No	No	No
2022	No	No	No	No	No
2022	No	No	No	No	No
2022	No	No	No	No	No
2022	No	No	No	No	No
2022	No	No	No	No	No
2022	No	No	No	No	No
2022	No	No	No	No	No
2022	No	No	No	No	No
2022	No	No	No	No	No
2022	No	No	No	No	No
2022	No	No	No	No	No
2022	No	No	No	No	No
2022	No	No	Yes	No	Yes
2022	No	No	No	No	No
2022	No	No	No	No	No
2022	No	No	No	No	No
2022	No	No	No	No	No
2022	No	No	Yes	No	Yes
2022	No	No	No	No	No
2022	No	No	No	No	No
2022	No	No	No	No	No
2022	No	No	No	No	No
2022	No	No	No	No	No
2022	No	No	No	No	No
2022	No	No	No	No	No
2022	No	No	No	No	No
2022	No	No	No	No	No
2022	No	No	Yes	No	Yes
2022	No	No	No	No	No
2022	No	No	No	No	No
2022	No	No	No	No	No
2022	No	No	No	No	No
2022	No	No	No	No	No
2022	No	No	No	No	No
2022	No	No	No	No	No
2022	No	No	Yes	No	Yes
2022	No	No	No	No	No
2022	No	No	No	No	No
2022	No	No	No	No	No
2022	No	No	No	No	No
2022	No	No	Yes	No	Yes
2022	No	No	No	No	No
2022	No	No	No	No	No
2022	No	No	No	No	No
2022	No	No	No	No	No
2022	No	No	Yes	No	Yes
2022	No	No	No	No	No
2022	No	No	No	No	No
2022	No	No	No	No	No
2022	No	No	No	No	No
2022	No	No	No	No	No
2022	No	No	No	No	No
2022	No	No	No	No	No
2022	No	No	No	No	No
2022	No	No	No	No	No
2022	No	No	No	No	No
2022	No	No	No	No	No
2022	No	No	No	No	No
2022	No	No	No	No	No
2022	No	No	No	No	No
2022	No	No	No	No	No
2022	No	No	No	No	No
2022	No	No	No	No	No
2022	No	No	No	No	No
2022	No	No	No	No	No
2022	No	No	No	No	No
2022	No	No	No	No	No
2022	No	No	No	No	No
2022	No	No	No	No	No
2022	No	No	No	No	No
2022	No	No	No	No	No
2022	No	No	No	No	No
2022	No	No	No	No	No
2022	No	No	No	No	No
2022	No	No	No	No	No
2022	No	No	No	No	No
2022	No	No	No	No	No
2022	No	No	No	No	No
2022	No	No	No	No	No
2022	No	No	No	No	No
2022	No	No	No	No	No
2022	No	No	No	No	No
2022	No	No	Yes	No	Yes
2022	No	No	No	No	No
2022	No	No	No	No	No
2022	No	No	No	No	No
2022	No	No	No	No	No
2022	No	No	No	No	No
2022	No	No	No	No	No
2022	No	No	No	No	No
2022	No	No	No	No	No
2022	No	No	No	No	No
2022	No	No	No	No	No
2022	No	No	No	No	No
2022	No	No	No	No	No
2022	No	No	No	No	No
2022	No	No	No	No	No
2022	No	No	Yes	Yes	Yes
2022	No	No	No	No	No
2022	No	No	No	No	No
2022	No	No	Yes	No	Yes
2022	No	No	No	No	No
2022	No	No	No	No	No
2022	No	No	No	No	No
2022	No	No	No	No	No
2022	No	No	No	No	No
2022	No	No	No	No	No
2022	No	No	No	No	No
2022	No	No	No	No	No
2022	No	No	No	No	No
2022	No	No	No	No	No
2022	No	No	No	No	No
2022	No	No	No	No	No
2022	No	No	No	No	No
2022	No	No	No	No	No
2022	No	No	No	No	No
2022	No	No	No	No	No
2022	No	No	No	No	No
2022	No	No	No	No	No
2022	No	No	No	No	No
2022	No	No	No	No	No
2022	No	No	No	No	No
2022	No	No	No	No	No
2022	No	No	No	No	No
2022	No	No	No	No	No
2022	No	No	No	No	No
2022	No	No	No	No	No
2022	No	No	No	No	No
2022	No	No	Yes	Yes	Yes
2022	No	No	No	No	No
2022	No	No	Yes	No	Yes
2022	No	No	No	No	No
2022	No	No	No	No	No
2022	No	No	No	No	No
2022	No	No	No	No	No
2022	No	No	No	No	No
2022	No	No	No	No	No
2022	No	No	No	No	No
2022	No	No	No	No	No
2022	No	No	No	No	No
2022	No	No	No	No	No
2022	No	No	No	No	No
2022	No	No	No	No	No
2022	No	No	No	No	No
2022	No	No	No	No	No
2022	No	No	Yes	Yes	Yes
2022	No	No	No	No	No
2022	No	No	No	No	No
2022	No	No	No	No	No
2022	No	No	No	No	No
2022	No	No	No	No	No
2022	No	No	No	No	No
2022	No	No	No	No	No
2022	No	No	No	No	No
2022	No	No	No	No	No
2022	No	No	No	No	No
2022	No	No	No	No	No
2022	No	No	Yes	Yes	Yes
2022	No	No	No	No	No
2022	No	No	No	No	No
2022	No	No	No	No	No
2022	No	No	No	No	No
2022	No	No	No	No	No
2022	No	No	No	No	No
2022	No	No	No	No	No
2022	No	No	No	No	No
2022	No	No	No	No	No
2022	No	No	No	No	No
2022	No	No	No	No	No
2022	No	No	No	No	No
2022	No	No	No	No	No
2022	No	No	Yes	Yes	Yes
2022	No	No	No	No	No
2022	No	No	No	No	No
2022	No	No	Yes	No	Yes
2022	No	No	No	No	No
2022	No	No	No	No	No
2022	No	No	No	No	No
2022	No	No	No	No	No
2022	No	No	Yes	No	Yes
2022	No	No	No	No	No
2022	No	No	No	No	No
2022	No	No	Yes	Yes	Yes
2022	No	No	No	No	No
2022	No	No	Yes	Yes	Yes
2022	No	No	No	No	No
2022	No	No	No	No	No
2022	No	No	No	No	No
2022	No	No	Yes	No	Yes
2022	No	No	No	No	No
2022	No	No	No	No	No
2022	No	No	No	No	No
2022	No	No	No	No	No
2022	No	No	No	No	No
2022	No	No	Yes	No	Yes
2022	No	No	No	No	No
2022	No	No	No	No	No
2022	No	No	No	No	No
2022	No	No	No	No	No
2022	No	No	No	No	No
2022	No	No	No	No	No
2022	No	No	No	No	No
2022	No	No	No	No	No
2022	No	No	No	No	No
2022	No	No	No	No	No
2022	No	No	No	No	No
2022	No	No	No	No	No
2022	No	No	No	No	No
2022	No	No	No	No	No
2022	No	No	No	No	No
2022	No	No	No	No	No
2022	No	No	No	No	No
2022	No	No	No	No	No
2022	No	No	No	No	No
2022	No	No	No	No	No
2022	No	No	No	No	No
2022	No	No	No	No	No
2022	No	No	No	No	No
2022	No	No	No	No	No
2022	No	No	No	No	No
2022	No	No	No	No	No
2022	No	No	No	No	No
2022	No	No	No	No	No
2022	No	No	No	No	No
2022	No	No	Yes	No	Yes
2022	No	No	No	No	No
2022	No	No	No	No	No
2022	No	No	No	No	No
2022	No	No	No	No	No
2022	No	No	No	No	No
2022	No	No	No	No	No
2022	No	No	No	No	No
2022	No	No	No	No	No
2022	No	No	No	No	No
2022	No	No	No	No	No
2022	No	No	No	No	No
2022	No	No	No	No	No
2022	No	No	No	No	No
2022	No	No	No	No	No
2022	No	No	No	No	No
2022	No	No	No	No	No
2022	No	No	No	No	No
2022	No	No	No	No	No
2022	No	No	No	No	No
2022	No	No	No	No	No
2022	No	No	Yes	No	Yes
2022	No	No	No	No	No
2022	No	No	No	No	No
2022	No	No	No	No	No
2022	No	No	No	No	No
2022	No	No	No	No	No
2022	No	No	No	No	No
2022	No	No	No	No	No
2022	No	No	No	No	No
2022	No	No	No	No	No
2022	No	No	Yes	No	Yes
2022	No	No	No	No	No
2022	No	No	No	No	No
2022	No	No	No	No	No
2022	No	No	Yes	No	Yes
2022	No	No	No	No	No
2022	No	No	No	No	No
2022	No	No	No	No	No
2022	No	No	No	No	No
2022	No	No	Yes	No	Yes
2022	No	No	No	No	No
2022	No	No	No	No	No
2022	Yes	No	No	Yes	Yes
2022	No	No	Yes	Yes	Yes
2022	No	No	No	No	No
2022	No	No	No	No	No
2022	No	No	No	No	No
2022	No	No	No	No	No
2022	No	No	No	No	No
2022	No	No	Yes	No	Yes
2022	No	No	No	No	No
2022	No	No	No	No	No
2022	No	No	No	No	No
2022	No	No	No	No	No
2022	No	No	No	No	No
2022	No	No	No	No	No
2022	No	No	No	No	No
2022	No	No	No	No	No
2022	No	No	No	No	No
2022	No	No	No	No	No
2022	No	No	No	No	No
2022	No	No	No	No	No
2022	No	No	No	No	No
2022	No	No	No	No	No
2022	No	No	No	No	No
2022	No	No	No	No	No
2022	No	No	No	No	No
2022	No	No	No	No	No
2022	No	No	No	No	No
2022	No	No	No	No	No
2022	No	No	Yes	Yes	Yes
2022	No	No	No	No	No
2022	No	No	No	No	No
2022	No	No	No	No	No
2022	No	No	No	No	No
2022	No	No	No	No	No
2022	No	No	No	No	No
2022	No	No	No	No	No
2022	No	No	No	No	No
2022	No	No	No	No	No
2022	No	No	No	No	No
2022	No	No	Yes	No	Yes
2022	No	No	No	No	No
2022	No	No	No	No	No
2022	No	No	No	No	No
2022	No	No	No	No	No
2022	No	No	No	No	No
2022	No	No	No	No	No
2022	No	No	Yes	No	Yes
2022	No	No	Yes	Yes	Yes
2022	No	No	No	No	No
2022	No	No	No	No	No
2022	No	No	Yes	No	Yes
2022	No	No	No	No	No
2022	No	No	No	No	No
2022	No	No	Yes	Yes	Yes
2022	No	No	No	No	No
2022	No	No	No	No	No
2022	No	No	No	No	No
2022	No	No	No	No	No
2022	No	No	No	No	No
2022	No	No	No	No	No
2022	No	Yes	Yes	Yes	Yes
2022	No	No	No	No	No
2022	No	No	Yes	No	Yes
2022	No	No	No	No	No
2022	No	No	No	No	No
2022	No	No	Yes	No	Yes
2022	No	No	No	No	No
2022	No	No	Yes	No	Yes
2022	No	No	No	No	No
2022	No	No	No	No	No
2022	No	No	No	No	No
2022	No	No	No	No	No
2022	No	No	No	No	No
2022	No	No	No	No	No
2022	No	No	No	No	No
2022	No	No	No	No	No
2022	No	No	No	No	No
2022	No	No	No	No	No
2022	No	No	No	No	No
2022	No	No	Yes	No	Yes
2022	No	No	No	No	No
2022	No	No	No	No	No
2022	No	No	No	No	No
2022	No	No	No	No	No
2022	No	No	No	No	No
2022	No	No	No	No	No
2022	No	No	No	No	No
2022	No	No	No	No	No
2022	No	No	No	No	No
2022	No	No	No	No	No
2022	No	No	No	No	No
2022	No	No	No	No	No
2022	No	No	No	No	No
2022	No	No	No	No	No
2022	No	No	No	No	No
2022	No	No	No	No	No
2022	Yes	No	Yes	No	Yes
2022	No	No	No	No	No
2022	No	No	No	No	No
2022	No	No	No	No	No
2022	No	No	No	No	No
2022	No	No	No	No	No
2022	No	No	No	No	No
2022	No	No	No	No	No
2022	No	No	No	No	No
2022	No	No	Yes	No	Yes
2022	No	No	No	No	No
2022	No	No	No	No	No
2022	No	No	No	No	No
2022	No	No	No	No	No
2022	No	No	No	No	No
2022	No	No	No	No	No
2022	No	No	No	No	No
2022	No	No	No	No	No
2022	No	No	Yes	No	Yes
2022	No	No	No	No	No
2022	No	No	No	No	No
2022	No	No	No	No	No
2022	No	No	No	No	No
2022	No	No	No	No	No
2022	No	No	Yes	No	Yes
2022	No	No	No	No	No
2022	No	No	No	No	No
2022	No	No	No	No	No
2022	No	Yes	No	Yes	Yes
2022	No	No	No	No	No
2022	No	No	No	No	No
2022	No	No	No	No	No
2022	No	No	No	No	No
2022	No	No	No	No	No
2022	No	No	No	No	No
2022	No	No	No	No	No
2022	Yes	No	Yes	Yes	Yes
2022	No	No	No	No	No
2022	No	No	No	No	No
2022	No	No	No	No	No
2022	No	No	No	No	No
2022	No	No	No	No	No
2022	No	No	No	No	No
2022	No	No	No	No	No
2022	No	No	No	No	No
2022	No	No	No	No	No
2022	No	No	No	No	No
2022	No	No	No	No	No
2022	No	No	No	No	No
2022	No	No	Yes	Yes	Yes
2022	No	No	No	No	No
2022	No	No	No	No	No
2022	No	No	No	No	No
2022	No	No	No	No	No
2022	No	No	No	No	No
2022	No	No	No	No	No
2022	No	No	No	No	No
2022	No	No	No	No	No
2022	No	No	No	No	No
2022	No	No	No	No	No
2022	No	No	No	No	No
2022	No	No	Yes	No	Yes
2022	No	No	No	No	No
2022	No	No	No	No	No
2022	No	No	No	No	No
2022	No	No	No	No	No
2022	No	No	No	No	No
2022	No	No	No	No	No
2022	No	No	No	No	No
2022	No	No	Yes	Yes	Yes
2022	No	No	No	No	No
2022	No	No	No	No	No
2022	No	No	No	No	No
2022	No	No	No	No	No
2022	No	No	No	No	No
2022	No	No	Yes	No	Yes
2022	No	No	No	No	No
2022	No	No	No	No	No
2022	No	No	No	No	No
2022	No	No	No	No	No
2022	No	No	No	No	No
2022	No	No	Yes	Yes	Yes
2022	No	No	No	No	No
2022	No	No	No	No	No
2022	No	No	No	No	No
2022	No	No	No	No	No
2022	No	No	No	No	No
2022	No	No	No	No	No
2022	No	No	No	No	No
2022	No	No	No	No	No
2022	No	No	No	No	No
2022	No	No	No	No	No
2022	No	No	No	No	No
2022	No	No	No	No	No
2022	No	No	No	No	No
2022	No	No	No	No	No
2022	No	No	No	No	No
2022	No	No	No	No	No
2022	No	No	No	No	No
2022	No	No	No	No	No
2022	No	No	No	No	No
2022	No	No	No	No	No
2022	No	No	No	No	No
2022	No	No	Yes	Yes	Yes
2022	No	No	No	No	No
2022	No	No	No	No	No
2022	No	No	No	No	No
2022	No	No	Yes	Yes	Yes
2022	No	No	No	No	No
2022	No	No	No	No	No
2022	No	No	No	No	No
2022	Yes	No	Yes	No	Yes
2022	No	No	No	No	No
2022	No	No	No	No	No
2022	No	No	No	No	No
2022	No	No	No	No	No
2022	No	No	No	No	No
2022	No	No	No	No	No
2022	No	No	No	No	No
2022	No	No	No	No	No
2022	No	No	No	No	No
2022	No	No	Yes	No	Yes
2022	No	No	No	No	No
2022	No	No	Yes	Yes	Yes
2022	No	No	No	No	No
2022	No	No	No	No	No
2022	No	No	No	No	No
2022	No	No	No	No	No
2022	No	No	No	No	No
2022	No	No	No	No	No
2022	No	No	No	No	No
2022	No	No	No	No	No
2022	No	No	No	No	No
2022	No	No	No	No	No
2022	No	No	Yes	No	Yes
2022	No	No	No	No	No
2022	No	No	No	No	No
2022	No	No	No	No	No
2022	No	No	No	No	No
2022	No	No	No	No	No
2022	No	No	No	No	No
2022	No	No	No	No	No
2022	No	No	No	No	No
2022	No	No	No	No	No
2022	No	No	No	No	No
2022	No	No	No	No	No
2022	No	No	No	No	No
2022	No	No	No	No	No
2022	No	No	No	No	No
2022	No	No	No	No	No
2022	No	No	No	No	No
2022	No	No	No	No	No
2022	No	No	No	No	No
2022	No	No	No	No	No
2022	No	No	No	No	No
2022	No	No	No	No	No
2022	No	No	No	No	No
2022	No	No	No	No	No
2022	No	No	No	No	No
2022	No	No	No	No	No
2022	No	No	No	No	No
2022	No	No	No	No	No
2022	No	No	No	No	No
2022	No	No	Yes	No	Yes
2022	No	No	Yes	No	Yes
2022	No	No	No	No	No
2022	No	No	No	No	No
2022	No	No	No	No	No
2022	No	No	No	No	No
2022	No	No	No	No	No
2022	No	No	Yes	No	Yes
2022	No	No	No	No	No
2022	No	No	No	No	No
2022	No	No	No	No	No
2022	No	No	No	No	No
2022	No	No	No	No	No
2022	No	No	No	No	No
2022	No	No	No	No	No
2022	No	No	No	No	No
2022	No	No	No	No	No
2022	No	No	Yes	No	Yes
2022	No	No	No	No	No
2022	No	No	Yes	No	Yes
2022	No	No	No	No	No
2022	No	No	No	No	No
2022	No	No	No	No	No
2022	No	No	No	No	No
2022	No	No	No	No	No
2022	No	No	No	No	No
2022	No	No	No	No	No
2022	No	No	No	No	No
2022	No	No	No	No	No
2022	No	No	No	No	No
2022	Yes	No	Yes	Yes	Yes
2022	No	No	No	No	No
2022	No	No	No	No	No
2022	No	No	No	No	No
2022	No	No	No	No	No
2022	No	No	Yes	No	Yes
2022	No	No	No	No	No
2022	No	No	No	No	No
2022	No	No	No	No	No
2022	No	No	No	No	No
2022	No	No	No	No	No
2022	No	No	No	No	No
2022	No	No	Yes	No	Yes
2022	No	No	No	No	No
2022	Yes	No	Yes	Yes	Yes
2022	No	No	No	No	No
2022	No	No	No	No	No
2022	No	No	No	No	No
2022	No	No	No	No	No
2022	No	No	No	No	No
2022	No	No	No	No	No
2022	No	No	No	No	No
2022	No	No	No	No	No
2022	No	No	No	No	No
2022	No	No	No	No	No
2022	No	No	No	No	No
2022	No	No	No	No	No
2022	No	No	No	No	No
2022	No	No	No	No	No
2022	No	No	No	No	No
2022	No	No	No	No	No
2022	No	No	No	No	No
2022	No	No	No	No	No
2022	No	No	No	No	No
2022	No	No	No	No	No
2022	No	No	No	No	No
2022	No	No	No	No	No
2022	No	No	No	No	No
2022	No	No	No	No	No
2022	No	No	No	No	No
2022	No	No	No	No	No
2022	No	No	No	No	No
2022	No	No	No	No	No
2022	No	No	No	No	No
2022	No	No	No	No	No
2022	No	No	No	No	No
2022	No	No	No	No	No
2022	No	No	No	No	No
2022	No	No	No	No	No
2022	No	No	No	No	No
2022	No	No	Yes	No	Yes
2022	No	No	No	No	No
2022	No	No	No	No	No
2022	No	No	No	No	No
2022	No	No	No	No	No
2022	No	No	No	No	No
2022	No	No	Yes	Yes	Yes
2022	No	No	No	No	No
2022	No	No	No	No	No
2022	No	No	Yes	Yes	Yes
2022	No	No	No	No	No
2022	No	No	No	No	No
2022	No	No	Yes	Yes	Yes
2022	No	No	No	No	No
2022	No	No	No	No	No
2022	No	No	No	No	No
2022	No	No	No	No	No
2022	No	No	No	No	No
2022	No	No	No	No	No
2022	No	No	No	No	No
2022	No	No	No	No	No
2022	No	No	No	No	No
2022	No	No	No	No	No
2022	No	No	No	No	No
2022	No	No	No	No	No
2022	No	No	No	No	No
2022	No	No	No	No	No
2022	No	No	No	No	No
2022	No	No	No	No	No
2022	No	No	No	No	No
2022	No	No	No	No	No
2022	No	No	No	No	No
2022	No	No	No	No	No
2022	No	No	No	No	No
2022	No	No	No	No	No
2022	No	No	No	No	No
2022	No	No	No	No	No
2022	No	No	No	No	No
2022	No	No	Yes	Yes	Yes
2022	No	No	No	No	No
2022	No	No	No	No	No
2022	No	No	No	No	No
2022	No	No	No	No	No
2022	No	Yes	No	No	Yes
2022	No	No	No	No	No
2022	No	No	No	No	No
2022	No	No	No	No	No
2022	No	No	No	No	No
2022	No	No	Yes	Yes	Yes
2022	No	No	No	No	No
2022	No	No	No	No	No
2022	No	No	No	No	No
2022	No	No	Yes	No	Yes
2022	No	No	No	No	No
2022	No	No	No	No	No
2022	No	No	No	No	No
2022	No	No	No	No	No
2022	No	No	No	No	No
2022	No	No	No	No	No
2022	No	No	Yes	No	Yes
2022	No	No	No	No	No
2022	No	No	No	No	No
2022	No	No	No	No	No
2022	No	No	No	No	No
2022	No	No	No	No	No
2022	No	No	No	No	No
2022	No	No	No	No	No
2022	No	No	No	No	No
2022	No	No	No	No	No
2022	No	No	No	No	No
2022	No	No	No	No	No
2022	No	No	No	No	No
2022	No	No	No	No	No
2022	No	No	No	No	No
2022	No	No	No	No	No
2022	No	No	No	No	No
2022	No	No	No	No	No
2022	No	No	No	No	No
2022	No	No	No	No	No
2022	No	No	No	No	No
2022	No	No	No	No	No
2022	No	No	No	No	No
2022	No	No	No	No	No
2022	No	No	No	No	No
2022	No	No	No	No	No
2022	No	No	No	No	No
2022	No	No	No	No	No
2022	No	No	No	No	No
2022	No	No	No	No	No
2022	No	No	No	No	No
2022	Yes	No	Yes	Yes	Yes
2022	No	No	No	No	No
2022	No	No	No	No	No
2022	No	No	No	No	No
2022	No	No	No	No	No
2022	No	No	No	No	No
2022	No	No	No	No	No
2022	No	No	No	No	No
2022	No	No	No	No	No
2022	No	No	No	No	No
2022	No	No	No	No	No
2022	No	No	No	No	No
2022	No	No	No	No	No
2022	No	No	No	No	No
2022	No	No	No	No	No
2022	No	No	No	No	No
2022	No	No	No	No	No
2022	No	No	No	No	No
2022	No	No	No	No	No
2022	No	No	No	No	No
2022	No	No	No	No	No
2022	No	No	No	No	No
2022	No	No	No	No	No
2022	No	No	No	No	No
2022	No	No	No	No	No
2022	No	No	No	No	No
2022	No	No	No	No	No
2022	No	No	No	No	No
2022	No	No	No	No	No
2022	No	No	No	No	No
2022	No	No	Yes	Yes	Yes
2022	No	No	No	No	No
2022	No	No	No	No	No
2022	No	No	No	No	No
2022	No	No	No	No	No
2022	No	No	No	No	No
2022	No	No	No	No	No
2022	No	No	No	No	No
2022	No	No	Yes	Yes	Yes
2022	No	No	No	No	No
2022	No	No	No	No	No
2022	No	No	No	No	No
2022	No	No	No	No	No
2022	No	No	No	No	No
2022	No	No	No	No	No
2022	No	No	No	No	No
2022	No	No	No	No	No
2022	No	No	No	No	No
2022	No	No	No	No	No
2022	No	No	No	No	No
2022	No	No	No	No	No
2022	No	No	No	No	No
2022	No	No	No	No	No
2022	No	No	No	No	No
2022	No	No	No	No	No
2022	No	No	No	No	No
2022	No	No	No	No	No
2022	No	No	No	No	No
2022	No	No	No	No	No
2022	No	No	No	No	No
2022	No	No	No	No	No
2022	No	No	No	No	No
2022	No	No	No	No	No
2022	No	No	No	No	No
2022	No	No	No	No	No
2022	No	No	No	No	No
2022	No	No	No	No	No
2022	No	No	No	No	No
2022	No	No	No	No	No
2022	No	No	No	No	No
2022	No	No	No	No	No
2022	No	No	No	No	No
2022	No	No	Yes	Yes	Yes
2022	No	No	No	No	No
2022	No	No	No	No	No
2022	Yes	No	No	No	Yes
2022	No	No	No	No	No
2022	No	No	No	No	No
2022	No	No	No	No	No
2022	No	No	No	No	No
2022	No	No	No	No	No
2022	No	No	No	No	No
2022	No	No	No	No	No
2022	No	No	No	No	No
2022	No	No	No	No	No
2022	No	No	No	No	No
2022	No	No	Yes	Yes	Yes
2022	No	No	No	No	No
2022	No	No	Yes	No	Yes
2022	No	No	No	No	No
2022	No	No	No	No	No
2022	No	No	Yes	No	Yes
2022	No	No	No	No	No
2022	No	No	No	No	No
2022	No	No	No	No	No
2022	No	No	No	No	No
2022	No	No	No	No	No
2022	No	No	No	No	No
2022	No	No	No	No	No
2022	No	No	No	No	No
2022	No	No	No	No	No
2022	No	No	No	No	No
2022	No	No	No	No	No
2022	No	No	Yes	No	Yes
2022	No	No	No	No	No
2022	No	No	No	No	No
2022	No	No	Yes	No	Yes
2022	No	No	No	No	No
2022	No	No	No	No	No
2022	No	No	No	No	No
2022	No	No	No	No	No
2022	No	No	No	No	No
2022	No	No	No	No	No
2022	No	No	No	No	No
2022	No	No	No	No	No
2022	No	No	No	No	No
2022	No	No	No	No	No
2022	No	No	No	No	No
2022	No	No	No	No	No
2022	No	No	No	No	No
2022	No	No	No	No	No
2022	No	No	No	No	No
2022	No	No	No	No	No
2022	No	No	No	No	No
2022	No	No	No	No	No
2022	No	No	Yes	No	Yes
2022	No	No	No	No	No
2022	No	No	No	No	No
2022	Yes	No	No	No	Yes
2022	No	No	No	No	No
2022	No	No	No	No	No
2022	No	No	Yes	Yes	Yes
2022	No	No	No	No	No
2022	No	No	Yes	Yes	Yes
2022	No	No	No	No	No
2022	No	No	No	No	No
2022	No	No	No	No	No
2022	No	No	No	No	No
2022	No	No	No	No	No
2022	No	No	No	No	No
2022	No	No	No	No	No
2022	No	No	No	No	No
2022	No	No	No	No	No
2022	No	No	No	No	No
2022	No	No	No	No	No
2022	No	No	No	No	No
2022	No	No	No	No	No
2022	No	No	No	No	No
2022	No	No	Yes	No	Yes
2022	No	No	Yes	No	Yes
2022	No	No	No	No	No
2022	No	No	No	No	No
2022	No	No	No	No	No
2022	No	No	No	No	No
2022	No	No	No	No	No
2022	No	No	No	No	No
2022	No	No	No	No	No
2022	No	No	No	No	No
2022	No	No	No	No	No
2022	No	No	No	No	No
2022	No	No	Yes	No	Yes
2022	No	No	No	No	No
2022	No	No	No	No	No
2022	No	No	No	No	No
2022	No	No	No	No	No
2022	No	No	No	No	No
2022	No	No	No	No	No
2022	No	No	No	No	No
2022	No	No	No	No	No
2022	No	No	No	No	No
2022	No	No	No	No	No
2022	No	No	No	No	No
2022	No	No	No	No	No
2022	Yes	No	No	No	Yes
2022	No	No	No	No	No
2022	No	No	No	No	No
2022	No	No	No	No	No
2022	No	No	No	No	No
2022	No	No	No	No	No
2022	No	No	Yes	No	Yes
2022	No	No	No	No	No
2022	No	No	No	No	No
2022	No	No	No	No	No
2022	No	No	No	No	No
2022	No	No	No	No	No
2022	No	No	No	No	No
2022	No	No	No	No	No
2022	No	No	No	No	No
2022	No	No	No	No	No
2022	No	No	No	No	No
2022	No	No	No	No	No
2022	No	No	Yes	Yes	Yes
2022	No	No	No	No	No
2022	No	No	No	No	No
2022	No	No	No	No	No
2022	No	No	No	No	No
2022	No	No	No	No	No
2022	No	No	No	No	No
2022	No	No	No	No	No
2022	No	No	No	No	No
2022	No	No	No	No	No
2022	No	No	No	No	No
2022	No	No	No	No	No
2022	No	No	No	No	No
2022	No	No	No	No	No
2022	No	No	No	No	No
2022	No	No	No	No	No
2022	No	No	No	No	No
2022	No	No	No	No	No
2022	No	No	No	No	No
2022	No	No	Yes	No	Yes
2022	No	No	No	No	No
2022	No	No	Yes	Yes	Yes
2022	No	No	No	No	No
2022	No	No	No	No	No
2022	No	No	No	No	No
[truncated: 55,722 more rows]
